# Supplementary material for: Effect of Washing, Waxing and Low-Temperature Storage on the Postharvest Microbiome of Apple
Source: Microorganisms. 2020 Jun 23;8(6):944. doi: 10.3390/microorganisms8060944 (PMC7356622; doi:10.3390/microorganisms8060944)
Supplement: Supplementary file 1 [file microorganisms-08-00944-s001.zip]

Archive with 6 entries (6 files):
- Fig. S1.tif
- Fig. S2.tif
- Fig. S3.tif
- Table. S1.xlsx
- Table. S2.xlsx
- Table. S3.xlsx
