# Supplementary material for: Effect of Washing, Waxing and Low-Temperature Storage on the Postharvest Microbiome of Apple
Source: Microorganisms. 2020 Jun 23;8(6):944. doi: 10.3390/microorganisms8060944 (PMC7356622; doi:10.3390/microorganisms8060944)
Supplement: Supplementary file 1 [file microorganisms-08-00944-s001.zip › Table. S1.xlsx]

## Sheet: Tabelle1
Table S1: Sequencing summary of the 16S and ITS amplicons showing the total number of samples, quality-filtered sequences, and the number of ASVs assigned to those sequences.
16S_Amplicons				ITS_Amplicons
Num samples:	288			Num samples:	288
Num observations:	68133			Num observations:	50761
Total count:	6871274			Total count:	38430685
Table density (fraction of non-zero values):	0.015			Table density (fraction of non-zero values):	0.029
Counts/sample summary:				Counts/sample summary:
Min:	0			Min:	10213
Max:	496589			Max:	2540975
Median:	9469			Median:	96851.5
Mean:	23858.6			Mean:	133440
Std. dev	43525.4			Std. dev	204207
Sample Metadata Categories: None provided				Sample Metadata Categories: None provided
Observation Metadata Categories: taxonomy				Observation Metadata Categories: taxonomy
Counts/sample				Counts/sample
T0pww5:	0			6msuw7:	10213
T0pww8:	1			T0pww3:	10905
T0pw3:	23			T0pww4:	11140
T0pww6:	35			T0pww8:	14551
T0pww7:	43			T0pww2:	15544
T0pww4:	64			T0pww7:	15727
T0pw2:	68			T0pww6:	16573
T0pw8:	77			4mpw4:	18012
T0pw1:	85			4mpw3:	20906
T0pw4:	95			4mpw2:	21452
T0pww1:	98			2msuw1:	21599
T0puw3:	120			4mpw5:	21633
T0pw6:	121			6mpuw6:	22295
T0pww3:	124			T0cww1:	23562
T0sww4:	126			T0pww5:	24627
6mpww3:	193			4mpw1:	25191
T0pw7:	197			6msww6:	25524
T0pww2:	209			2msuw3:	25862
T0cww4:	269			2mcuw6:	26880
2mpww3:	284			6mpuw2:	29524
T0sww6:	310			T0pww1:	32448
T0puw5:	340			T0sw6:	32726
T0cw7:	433			6mpuw8:	33275
2mpw3:	436			6mcw3:	34090
6mpw8:	465			2msuw8:	34413
T0puw2:	486			T0sw3:	36617
T0cw3:	518			4mpw8:	36662
T0sww7:	531			6mpww6:	36997
6mpww6:	533			T0pw3:	37560
6mpww1:	535			4mpw6:	39690
T0sw3:	553			T0cww7:	40026
6mpww2:	575			6msuw3:	40369
T0sww5:	584			6mpww3:	40493
T0sw6:	612			2mpuw3:	40749
T0puw7:	617			2msuw2:	41014
T0sw2:	623			6mpw3:	42524
2mpww5:	690			T0cww3:	44052
2mpww4:	699			T0cww4:	44836
T0sw1:	721			6msw3:	45135
T0sww3:	760			6mcww3:	45446
2msw3:	776			6mpww7:	46497
4mcww5:	790			6mpuw3:	47730
2mpw7:	853			2mpuw8:	48245
2mpww7:	912			2msuw4:	49469
4mpw3:	945			2mcuw1:	50840
T0pw5:	984			2msuw7:	51050
T0puw4:	1047			6mcw6:	51298
T0cuw2:	1076			T0cuw3:	52200
6mpww7:	1134			6msww3:	52391
4mpuw3:	1143			6mpuw4:	52748
6mpww4:	1154			T0puw3:	53560
6mpww5:	1155			2mcuw8:	54110
6mpww8:	1161			4msw3:	55501
T0puw1:	1177			2mpww3:	55635
2mpw6:	1243			6mcw8:	56210
2mpw4:	1268			2mpuw7:	56315
T0cw1:	1361			4msuw6:	56796
2mpww8:	1453			6msww7:	60385
T0sw4:	1479			6msw8:	61750
6mpw1:	1485			2mpuw4:	62297
4mpw5:	1536			6mpw6:	62873
T0cww7:	1575			6mcww4:	62895
T0cuw5:	1577			T0cww5:	63530
T0cuw6:	1656			6mcuw2:	63586
T0puw8:	1672			T0sww3:	63801
T0cww3:	1677			2mpuw2:	64979
2mpw8:	1691			4mcuw3:	65064
4mpw4:	1706			2mpuw1:	65122
T0cuw3:	1719			T0cuw8:	65210
T0cuw7:	1720			4msww3:	65674
2mpw5:	1737			2mpuw6:	65839
T0sw5:	1757			2mcuw2:	65952
T0suw8:	1841			4mcw5:	66625
4mpw1:	1962			2mcww3:	66720
T0sw8:	2001			4mpw7:	67146
4mpuw2:	2031			T0cw3:	67556
T0cw2:	2049			6msw5:	68829
4mpuw8:	2061			T0cww6:	68973
4mpuw4:	2088			6msww5:	69040
T0sww8:	2177			2mcuw5:	69246
T0cuw1:	2206			2msuw6:	70299
6mpw6:	2221			T0sww4:	70320
T0puw6:	2222			6msww2:	71292
6mpw2:	2239			2mpuw5:	71487
2mpuw3:	2257			6mcuw8:	72343
4mpww3:	2338			4msw7:	72680
T0cw4:	2370			4mpuw3:	73021
4mpww5:	2430			6msw2:	73652
4mpuw5:	2441			6msww4:	74150
6mpw3:	2478			2msuw5:	74306
T0sw7:	2547			6mcw4:	75331
2mpw2:	2671			T0sww2:	75489
2mpw1:	2710			6msw7:	76201
T0cww2:	2810			T0pw5:	76215
T0cw6:	2978			6mpw2:	77051
T0cww1:	3075			T0sww5:	77108
T0cuw4:	3248			2msw7:	77250
4mpw8:	3373			6mcw2:	77684
6mpuw3:	3422			T0sw8:	77725
T0suw1:	3547			T0suw3:	77992
6mpw7:	3560			6msw6:	78199
T0sww1:	3663			6mpw4:	78900
2msuw1:	3761			T0pw8:	78921
4mpw6:	3780			4mcw3:	79494
T0cww6:	3795			6mcw5:	79626
6mpuw4:	3813			6mpuw7:	79746
4mpuw6:	3819			4mcww3:	81013
6mpuw2:	3891			4msww6:	82465
4mpww7:	3987			6mpw5:	82950
T0suw5:	3988			6mpw8:	82969
6msw4:	4076			6msww1:	83133
T0cuw8:	4489			6msww8:	83172
T0suw6:	4689			2msww6:	83410
2msw6:	4694			T0sw4:	83468
6mpw5:	4850			2mpww8:	83681
4mpww6:	5157			2mcw3:	83744
T0cw8:	5276			4msuw7:	84761
T0suw3:	5368			T0cuw6:	85183
4msw3:	5399			6mcw1:	85267
4mpww2:	5401			6mpww2:	85754
4mpww8:	5502			4msuw3:	85900
2mcw5:	5633			6msw4:	86234
2mpuw1:	5748			4mcw8:	86931
T0suw7:	5754			6mcww7:	87058
2mpuw6:	5907			6mcw7:	87739
6mpw4:	5916			T0cuw7:	88037
6msw3:	6095			4mpww3:	88743
6mcww6:	6176			6mcuw7:	88853
2mpww6:	6230			T0pw7:	88867
T0suw4:	6347			6mpww4:	89238
6mcww5:	6382			2mcww6:	89493
6mpuw8:	6632			6mcww8:	91091
4mpw2:	6665			4msuw8:	91923
T0suw2:	6792			6msw1:	92070
4msw4:	7075			6mpw7:	93176
2mpuw5:	7324			2msww3:	93386
2msw8:	7369			2msww2:	93399
6mpuw5:	7597			4msuw4:	93773
2msww3:	7791			6mcuw1:	94024
4mpuw1:	7932			T0sww7:	94314
4mpuw7:	8159			6mpuw1:	94336
2mcuw6:	8218			4msww7:	94682
T0cww5:	8692			T0cww8:	95346
2mcw4:	9441			T0cuw1:	96375
2msww1:	9497			2mcuw7:	97328
6mcuw3:	9730			6mpw1:	97477
6mpuw6:	9789			T0pw2:	97984
2mpuw7:	9928			4msww5:	98618
2mcuw3:	10136			T0cww2:	99865
2mpuw8:	10996			2mcw5:	100547
6msww3:	11131			T0sw7:	101001
2mcww8:	11137			2mpw3:	101267
2mpww1:	11503			4mcuw8:	101616
6mcww3:	11531			T0sw2:	102134
2mcww3:	11709			T0puw4:	102245
6mpuw1:	11981			4msuw2:	106078
4msw2:	12145			T0sww8:	106699
2mpww2:	12917			4mcw4:	108429
4mpww1:	13042			T0pw1:	110295
4mpww4:	13097			T0sw1:	111539
4msw7:	13230			T0puw8:	111678
2mcw3:	13567			2msww8:	112279
2msww7:	13571			4msw8:	112621
4mcww1:	13753			T0sww6:	112986
2msw1:	13962			T0suw2:	114546
6msww4:	14177			4msww4:	116024
2msww4:	14268			2mpww5:	116338
6mcw4:	14383			2mcww7:	116390
6mcww2:	14917			4mpww5:	117142
2mcww1:	15243			2mpw2:	118140
6mcww1:	15258			4mcww6:	118737
6mpuw7:	15316			4mcw6:	118972
6mcww8:	15659			T0puw7:	119048
2mcw7:	16038			2msww7:	119797
2msw2:	16572			T0pw4:	121075
6msuw8:	16689			T0cuw5:	121750
6msuw7:	16750			2mcw2:	122047
6msww2:	17048			T0pw6:	122427
2mcuw8:	17142			4mcw2:	122980
6mcuw4:	17389			2mcw4:	124741
2msuw7:	17873			4mcww8:	125049
6mcuw7:	18212			T0sww1:	126070
6msuw5:	18648			2mcw8:	126650
4msuw3:	18809			T0cw1:	126773
2mcuw1:	19217			T0puw1:	127510
6msw8:	19282			T0cw8:	127610
6msw2:	19418			4mcuw6:	127924
2msw7:	19578			2msww4:	128264
6mcw6:	20466			4mpuw7:	128445
6msuw6:	20478			4mpww4:	128618
2msuw3:	21175			4mpuw4:	128710
2msw4:	21407			2msww1:	129004
2mcuw2:	21773			2msw4:	129427
2msww8:	23585			T0suw7:	129450
4mcw3:	23655			4msw6:	130757
4msww8:	23826			T0cw7:	130803
6mcw3:	24172			6mpww5:	130815
2mcww5:	24498			2mpww7:	131132
6msuw4:	24617			2mcw6:	131385
6msww8:	25261			T0cuw2:	133270
4mcww3:	25659			2mcw1:	134133
4msw8:	26042			2mcw7:	134165
2msww6:	27713			4mpww6:	136678
6mcuw6:	28051			T0cw6:	138002
6mcw7:	28134			T0sw5:	138161
T0cw5:	28570			4mpuw8:	138364
2msuw6:	28989			T0cw4:	139334
2mcw6:	29016			T0cuw4:	139847
6msw5:	29650			T0puw5:	140138
6mcw2:	29680			4msww8:	141813
6mcuw5:	29969			2mcww1:	142601
4mcww6:	30086			4mcww4:	143048
2msw5:	30176			4mcuw4:	143998
2mpuw4:	30866			4mcuw2:	144375
4mcw5:	31089			2mpww6:	145246
4msw5:	31401			2mpww2:	148114
2mpuw2:	31489			6mcww6:	148640
4msww7:	32023			6mpww1:	148907
4msww6:	32148			6mcww2:	149043
2msww2:	32152			4mcuw1:	149086
4mcw4:	32339			T0cw2:	150468
2mcww6:	32472			2mpww4:	151674
2mcww2:	33229			4mcuw7:	151875
2mcuw4:	33372			T0puw2:	152282
6mcww4:	33504			4mcuw5:	152397
2msww5:	33591			T0suw8:	153249
2mcuw5:	34101			2mcww4:	153253
4msw6:	34500			4msw5:	153852
6mcuw2:	34918			2msw6:	154217
4mcww8:	35366			2msww5:	155212
4msw1:	36168			2msw2:	155259
2mcw8:	36609			4mpww2:	155358
4mcw1:	36686			T0suw5:	156203
2msuw8:	37366			4msww1:	156764
6msww5:	37386			2mpw6:	156942
4msww4:	37584			2msw5:	157632
2mcww4:	38104			4msw4:	158133
4mcuw3:	38345			2mcww5:	160257
6msw7:	39483			2mpw7:	161130
6msww1:	39628			2mpw5:	161160
6mcuw8:	40108			T0cw5:	161511
2msuw4:	40775			6mcuw4:	161626
2msuw5:	41258			2mpw1:	166217
6mcuw1:	41380			T0suw1:	166280
2mcw1:	41521			2msw8:	166843
4msww2:	43089			4msw1:	168301
6msuw2:	43579			4msww2:	168471
2mcww7:	44964			6mcww5:	171910
4mcw8:	46874			2mcww8:	173098
6msww6:	48217			4mcww7:	174064
T0sww2:	48444			4mcww5:	176053
6msw1:	50987			T0puw6:	177097
4mcuw8:	51534			T0suw4:	178056
6msuw3:	51565			4mcww1:	178062
4msww3:	51697			4mpuw2:	178341
6mcw8:	54936			6msuw8:	179674
4mpw7:	55321			4mpww1:	180456
4mcw7:	57946			2mpw4:	180895
4mcuw5:	59219			2mpww1:	182509
4mcww2:	60452			4mpuw6:	182784
4mcuw4:	60873			T0suw6:	182985
2mcw2:	63546			4msw2:	183479
4msww1:	66059			2mpw8:	184956
6msuw1:	67932			4mcw7:	185782
4mcww7:	69499			4msuw5:	187630
T0cww8:	69692			2mcww2:	190052
4mcw2:	76145			6msuw1:	191475
4mcw6:	76618			4mcww2:	194213
4mcww4:	78301			2msw1:	204360
4msuw8:	79086			6mpww8:	204565
6mcw5:	80536			4mcw1:	206406
6mcww7:	86866			6msuw2:	210008
4mcuw6:	87169			6mpuw5:	213860
4msuw4:	90649			6mcww1:	231083
6msw6:	92310			4mpuw5:	232306
4mcuw2:	92834			4msuw1:	240841
4msuw7:	99146			2msw3:	252422
4mcuw7:	105925			4mpuw1:	258571
4msuw5:	106546			4mpww8:	284131
4mcuw1:	109174			4mpww7:	297322
4msww5:	115207			6mcuw6:	640744
6msww7:	128375			6mcuw3:	667749
6mcw1:	128556			6msuw4:	738065
4msuw6:	131983			6msuw6:	986731
2msuw2:	168224			2mcuw3:	1041438
2mcuw7:	171321			6msuw5:	1157408
4msuw1:	300944			6mcuw5:	1420395
4msuw2:	496589			2mcuw4:	2540975
