# Supplementary material for: Effect of Washing, Waxing and Low-Temperature Storage on the Postharvest Microbiome of Apple
Source: Microorganisms. 2020 Jun 23;8(6):944. doi: 10.3390/microorganisms8060944 (PMC7356622; doi:10.3390/microorganisms8060944)
Supplement: Supplementary file 1 [file microorganisms-08-00944-s001.zip › Table. S2.xlsx]

## Sheet: Sheet1
Table S2: Statistical comparison of community composition between apple tissues, treatment, and storage time according to pairwise PERMANOVA. P values were corrected using FDR method.
	pairwise donis			Bacteria		Fungi
Tissue				R2	P-FDR	R2	P-FDR
			Stem vs Calyx	0.166558	0.001	0.15957	0.001
			Stem vs Peel	0.160187	0.001	0.133925	0.001
			Calyx vs Peel	0.131257	0.001	0.0859514	0.001
	pairwise donis			Bacteria		Fungi
				R2	P-FDR	R2	P-FDR
Treatment	Calyx		UW vs W	0.0552271	0.001	0.0370815	0.001
			UW vs WW	0.0836704	0.001	0.0842131	0.001
			W vs WW	0.0751092	0.001	0.0492085	0.001
	Peel		UW vs W	0.119666	0.001	0.0854631	0.001
			UW vs WW	0.205571	0.001	0.13437	0.001
			W vs WW	0.0802361	0.001	0.0645549	0.001
	Stem		UW vs W	0.0925512	0.001	0.0730002	0.0015
			UW vs WW	0.111156	0.001	0.0680131	0.0015
			W vs WW	0.0453384	0.001	0.0309235	0.007
				Bacteria		Fungi
			UW	R2	P-FDR	R2	P-FDR
Time	Calyx	UW	2m vs 4m	0.105953	0.0444	0.0790153	0.124
			2m vs 6m	0.12285	0.008	0.0974443	0.0072
			4m vs 6m	0.112461	0.008	0.11546	0.0015
			2m vs 0	0.107599	0.0285	0.132143	0.0015
			4m vs 0	0.0890385	0.068	0.159131	0.0015
			6m vs 0	0.110458	0.008	0.180353	0.0015
		W	2m vs 4m	0.0875524	0.1215	0.0957316	0.039
			2m vs 6m	0.0768638	0.208	0.13537	0.0015
			2m vs 0	0.102449	0.01	0.115289	0.0015
			4m vs 6m	0.0838264	0.1224	0.138318	0.0024
			4m vs 0	0.114564	0.006	0.124443	0.0015
			6m vs 0	0.114784	0.009	0.172525	0.0015
		WW	2m vs 4m	0.0868119	0.138	0.131192	0.006
			2m vs 6m	0.124836	0.045	0.168419	0.0015
			2m vs 0	0.0967957	0.0732	0.177933	0.0024
			4m vs 6m	0.179784	0.021	0.169558	0.0015
			4m vs 0	0.109649	0.045	0.201044	0.0015
			6m vs 0	0.175174	0.006	0.232264	0.0015
	Peel	UW	2m vs 4m	0.131261	0.002	0.22529	0.001
			2m vs 6m	0.114881	0.0024	0.35193	0.001
			2m vs 0	0.162914	0.002	0.172939	0.001
			4m vs 6m	0.110684	0.005	0.195011	0.001
			4m vs 0	0.19923	0.002	0.337765	0.001
			6m vs 0	0.209289	0.0024	0.439711	0.001
		W	2m vs 4m	0.141498	0.002	0.289926	0.0012
			2m vs 6m	0.0960317	0.012	0.407978	0.0012
			2m vs 0	0.168762	0.002	0.118719	0.003
			4m vs 6m	0.110277	0.0024	0.22285	0.0012
			4m vs 0	0.161744	0.002	0.337229	0.0012
			6m vs 0	0.212992	0.0024	0.447442	0.0012
		WW	2m vs 4m	0.137844	0.0012	0.132029	0.0012
			2m vs 6m	0.117597	0.01	0.202846	0.0012
			2m vs 0	0.144409	0.0012	0.260182	0.0012
			4m vs 6m	0.202715	0.0012	0.294605	0.0012
			4m vs 0	0.244841	0.0012	0.369064	0.0012
			6m vs 0	0.218175	0.0012	0.468814	0.002
	Stem	UW	2m vs 4m	0.1226	0.006	0.111093	0.001
			2m vs 6m	0.0914723	0.041	0.135444	0.001
			2m vs 0	0.13776	0.002	0.130742	0.001
			4m vs 6m	0.127834	0.002	0.16453	0.001
			4m vs 0	0.113399	0.006	0.161141	0.001
			6m vs 0	0.144727	0.002	0.195504	0.001
		W	2m vs 4m	0.10654	0.0096	0.118988	0.0015
			2m vs 6m	0.123437	0.0075	0.234773	0.003
			2m vs 0	0.111958	0.0075	0.117603	0.0015
			4m vs 6m	0.0693956	0.326	0.118076	0.0015
			4m vs 0	0.118987	0.0075	0.206419	0.0024
			6m vs 0	0.146065	0.006	0.302152	0.0015
		WW	2m vs 4m	0.128907	0.003	0.153637	0.001
			2m vs 6m	0.0857917	0.088	0.163651	0.001
			2m vs 0	0.115596	0.004	0.157023	0.001
			4m vs 6m	0.117963	0.012	0.147211	0.001
			4m vs 0	0.107243	0.006	0.193531	0.001
			6m vs 0	0.133844	0.003	0.260949	0.001
