# Supplementary material for: Effect of Washing, Waxing and Low-Temperature Storage on the Postharvest Microbiome of Apple
Source: Microorganisms. 2020 Jun 23;8(6):944. doi: 10.3390/microorganisms8060944 (PMC7356622; doi:10.3390/microorganisms8060944)
Supplement: Supplementary file 1 [file microorganisms-08-00944-s001.zip › Table. S3.xlsx]

## Sheet: Tissue type 
	Table S3: Differential abundant bacterial and fungal taxa between apple tissues: Calyx-end, Peel, and Stem-end (Sheet 1) and among treatments: Unwashed, Washing, Washing-Waxing on apple tissue (sheet 2) according to Kruskal-Wallis test.
Bacteria	OTU	FDR_P	Total	Calyx_mean	Peel_mean	Stem_mean
	k__Bacteria;Other;Other;Other;Other;Other	2.95685e-10	0.209761	0.13519	0.303868	0.190225
	k__Bacteria;p__Proteobacteria;c__Gammaproteobacteria;o__Enterobacteriales;f__Enterobacteriaceae;Other	0.00230394	0.144251	0.182944	0.139976	0.109834
	k__Bacteria;p__Proteobacteria;c__Gammaproteobacteria;o__Pseudomonadales;f__Pseudomonadaceae;g__Pseudomonas	1.37115e-14	0.109039	0.172433	0.0958904	0.0587942
	k__Bacteria;p__Proteobacteria;c__Alphaproteobacteria;o__Sphingomonadales;f__Sphingomonadaceae;g__Sphingomonas	3.33277e-10	0.0944898	0.109637	0.0513545	0.122478
	k__Bacteria;p__Proteobacteria;c__Alphaproteobacteria;o__Rhizobiales;f__Methylobacteriaceae;g__Methylobacterium	9.97706e-07	0.0715357	0.0364881	0.096218	0.0819008
	k__Bacteria;p__Actinobacteria;c__Actinobacteria;o__Actinomycetales;f__Microbacteriaceae;Other	8.74036e-18	0.0701115	0.129242	0.0298339	0.0512581
	k__Bacteria;p__Proteobacteria;c__Alphaproteobacteria;o__Rhizobiales;f__Methylocystaceae;g__	1.17306e-22	0.0475411	0.0073637	0.0580298	0.0772297
	k__Bacteria;p__Proteobacteria;c__Alphaproteobacteria;o__Rhizobiales;f__Rhizobiaceae;g__Agrobacterium	3.86529e-10	0.0191677	0.0368185	0.00808813	0.0125965
	k__Bacteria;p__Proteobacteria;c__Betaproteobacteria;o__Burkholderiales;f__Oxalobacteraceae;g__Janthinobacterium	3.82195e-16	0.0184579	0.037322	0.00782194	0.0102298
	k__Bacteria;p__Proteobacteria;c__Betaproteobacteria;o__Burkholderiales;f__Comamonadaceae;Other	7.81833e-09	0.0171223	0.00693887	0.0231587	0.0212693
	k__Bacteria;p__Proteobacteria;c__Alphaproteobacteria;o__Sphingomonadales;f__Sphingomonadaceae;Other	3.42831e-11	0.0170419	0.0127134	0.0123472	0.026065
	k__Bacteria;p__Actinobacteria;c__Actinobacteria;o__Actinomycetales;f__Microbacteriaceae;g__	2.56137e-21	0.0163519	0.00770986	0.00665479	0.0346911
	k__Bacteria;p__Firmicutes;c__Bacilli;o__Bacillales;Other;Other	4.75617e-10	0.0131223	0.00259618	0.0303868	0.00638391
	k__Bacteria;p__Proteobacteria;c__Betaproteobacteria;o__Burkholderiales;f__Oxalobacteraceae;Other	1.33113e-19	0.0112533	0.00177799	0.00857956	0.0234025
	k__Bacteria;p__Actinobacteria;c__Actinobacteria;o__Actinomycetales;f__Nocardioidaceae;g__Aeromicrobium	4.75617e-10	0.0108325	0.0217292	0.00458669	0.00618149
	k__Bacteria;p__Proteobacteria;c__Alphaproteobacteria;o__Rhodospirillales;f__Acetobacteraceae;g__Gluconobacter	0.00293544	0.00903698	0.0208166	0.00495526	0.00133906
	k__Bacteria;p__Bacteroidetes;c__Cytophagia;o__Cytophagales;f__Cytophagaceae;g__Hymenobacter	7.81833e-09	0.008144	0.0054441	0.00432049	0.0146674
	k__Bacteria;p__Bacteroidetes;c__Flavobacteriia;o__Flavobacteriales;f__Blattabacteriaceae;g__	0.000983679	0.0076958	0.00591614	0.000962385	0.0162089
	k__Bacteria;p__Proteobacteria;c__Gammaproteobacteria;o__Pseudomonadales;f__Pseudomonadaceae;Other	0.0434697	0.00736256	0.00470459	0.00477097	0.0126121
	k__Bacteria;p__Proteobacteria;c__Alphaproteobacteria;o__Sphingomonadales;Other;Other	2.56859e-23	0.00567091	0.000566439	0.00346049	0.0129858
	k__Bacteria;p__Proteobacteria;c__Alphaproteobacteria;o__Rhizobiales;f__Methylobacteriaceae;g__	6.24853e-08	0.00438283	0.000157344	0.0112005	0.00179061
	k__Bacteria;p__Actinobacteria;c__Actinobacteria;o__Actinomycetales;f__Williamsiaceae;g__Williamsia	2.95685e-10	0.00434793	0.00157344	0.00186334	0.009607
	k__Bacteria;p__Actinobacteria;c__Actinobacteria;o__Actinomycetales;f__Propionibacteriaceae;g__Propionibacterium	2.56137e-21	0.00414008	0.000236016	0.012122	6.2282e-05
	k__Bacteria;p__Actinobacteria;c__Actinobacteria;o__Actinomycetales;f__Nocardioidaceae;g__Friedmanniella	1.54598e-10	0.00410374	0.00215561	0.00235477	0.00780082
	k__Bacteria;p__Proteobacteria;c__Gammaproteobacteria;o__Xanthomonadales;f__Xanthomonadaceae;Other	4.9007e-05	0.00378202	0.00473606	0.00016381	0.00644619
	k__Bacteria;p__Proteobacteria;c__Alphaproteobacteria;o__Rhodospirillales;f__Acetobacteraceae;g__	1.03275e-18	0.00370114	0.000896861	0.00204763	0.00815894
	k__Bacteria;p__Actinobacteria;c__Actinobacteria;o__Actinomycetales;f__Pseudonocardiaceae;g__Actinomycetospora	5.10782e-11	0.00341769	0.00849658	0.000962385	0.000794096
	k__Bacteria;p__Proteobacteria;c__Betaproteobacteria;o__Burkholderiales;f__Oxalobacteraceae;g__	1.45404e-13	0.00334923	0.000330422	0.00215001	0.00756726
	k__Bacteria;p__Proteobacteria;c__Alphaproteobacteria;o__Sphingomonadales;f__Sphingomonadaceae;g__Novosphingobium	2.94783e-08	0.00318415	0.00344583	0.000532383	0.00557424
	k__Bacteria;p__Bacteroidetes;c__Cytophagia;o__Cytophagales;f__Cytophagaceae;g__Spirosoma	3.02667e-08	0.00297579	0.00158917	0.00229334	0.00504484
	k__Bacteria;p__Actinobacteria;c__Actinobacteria;o__Actinomycetales;f__Kineosporiaceae;Other	4.1841e-06	0.00244507	0.00258044	0.00145382	0.00330095
	k__Bacteria;p__Proteobacteria;c__Gammaproteobacteria;o__Pseudomonadales;f__Moraxellaceae;g__Acinetobacter	9.79187e-12	0.00220691	0.000314688	0.00597907	0.000326981
	k__Bacteria;p__Bacteroidetes;c__Sphingobacteriia;o__Sphingobacteriales;f__Sphingobacteriaceae;g__	4.75617e-10	0.00217328	0.00127449	0.000511907	0.00473343
	k__Bacteria;p__Firmicutes;c__Bacilli;o__Bacillales;f__Staphylococcaceae;g__Staphylococcus	7.81833e-09	0.00201394	0.000188813	0.00571288	0.000140135
	k__Bacteria;p__Proteobacteria;Other;Other;Other;Other	7.20745e-05	0.00201059	0.000739517	0.00311239	0.00217987
	k__Bacteria;p__Firmicutes;c__Bacilli;o__Bacillales;f__Bacillaceae;g__Bacillus	2.59806e-07	0.00170376	3.14688e-05	0.00495526	0.000124564
	k__Bacteria;p__Acidobacteria;c__Acidobacteriia;o__Acidobacteriales;f__Acidobacteriaceae;g__Terriglobus	1.91431e-20	0.00167986	0.000456298	0.000348097	0.00423518
	k__Bacteria;p__Proteobacteria;c__Betaproteobacteria;o__Burkholderiales;f__Oxalobacteraceae;g__Ralstonia	2.20743e-06	0.0013396	0.000236016	0.00305097	0.000731814
	k__Bacteria;p__[Thermi];c__Deinococci;o__Deinococcales;f__Deinococcaceae;g__Deinococcus	0.0237834	0.00122458	1.57344e-05	0.000450478	0.00320752
	k__Bacteria;p__Proteobacteria;c__Deltaproteobacteria;o__Bdellovibrionales;f__Bdellovibrionaceae;g__Bdellovibrio	4.6494e-18	0.00116008	9.44064e-05	0.000614288	0.00277155
	k__Bacteria;p__Firmicutes;c__Bacilli;o__Bacillales;f__Bacillaceae;Other	0.00480432	0.00112794	0.000298954	0.00247763	0.00060725
	k__Bacteria;p__Proteobacteria;c__Gammaproteobacteria;o__Pasteurellales;f__;g__	0.00461718	0.00108377	0.000865392	0.00235477	3.1141e-05
	k__Bacteria;p__Firmicutes;c__Bacilli;o__Lactobacillales;f__Streptococcaceae;g__Streptococcus	1.1639e-06	0.000812231	6.29376e-05	0.00210906	0.000264699
	k__Bacteria;p__Actinobacteria;c__Actinobacteria;o__Actinomycetales;f__Geodermatophilaceae;g__	0.00103362	0.000803168	0.000298954	0.00088048	0.00123007
	k__Bacteria;p__Proteobacteria;c__Alphaproteobacteria;o__Rhizobiales;Other;Other	3.86529e-10	0.000802598	0.000503501	0.000409526	0.00149477
	k__Bacteria;p__Proteobacteria;c__Deltaproteobacteria;o__Myxococcales;f__Cystobacterineae;g__	7.39543e-08	0.000700744	0	0.00110572	0.000996512
	k__Bacteria;p__Planctomycetes;c__Planctomycetia;o__Gemmatales;f__Isosphaeraceae;g__	2.01237e-11	0.000682723	3.14688e-05	0.00016381	0.00185289
	k__Bacteria;p__Actinobacteria;c__Actinobacteria;o__Actinomycetales;f__Corynebacteriaceae;g__Corynebacterium	3.23843e-05	0.000643165	0.000125875	0.00167905	0.000124564
	k__Bacteria;p__Actinobacteria;c__Thermoleophilia;o__Solirubrobacterales;f__Patulibacteraceae;g__	1.00892e-08	0.000635711	4.72032e-05	0.000614288	0.00124564
	k__Bacteria;p__Armatimonadetes;c__[Fimbriimonadia];o__[Fimbriimonadales];f__[Fimbriimonadaceae];g__Fimbriimonas	4.69283e-11	0.000635054	6.29376e-05	2.04763e-05	0.00182175
	k__Bacteria;p__Actinobacteria;c__Thermoleophilia;o__Solirubrobacterales;f__Patulibacteraceae;g__Patulibacter	1.28381e-08	0.000615113	0.000298954	2.04763e-05	0.00152591
	k__Bacteria;p__Proteobacteria;c__Alphaproteobacteria;o__Rhizobiales;f__Brucellaceae;g__Ochrobactrum	0.0267093	0.000585673	0.000236016	0.00147429	4.67115e-05
	k__Bacteria;p__Bacteroidetes;c__Flavobacteriia;o__Flavobacteriales;f__[Weeksellaceae];g__Chryseobacterium	0.0401152	0.000556539	0.000424829	6.14288e-05	0.00118336
	k__Bacteria;p__Proteobacteria;c__Alphaproteobacteria;o__Rhodospirillales;f__Acetobacteraceae;Other	0.00047961	0.000519845	0.000975533	0.00055286	3.1141e-05
	k__Bacteria;p__TM7;c__TM7-3;Other;Other;Other	7.81833e-09	0.000478846	0	8.19051e-05	0.00135463
	k__Bacteria;p__Proteobacteria;c__Gammaproteobacteria;o__Enterobacteriales;f__Enterobacteriaceae;g__Citrobacter	0.0359632	0.000464632	6.29376e-05	0.00133096	0
	k__Bacteria;p__Firmicutes;c__Bacilli;o__Bacillales;f__Planococcaceae;Other	0.0265528	0.000446606	3.14688e-05	0.00071667	0.000591679
	k__Bacteria;p__Bacteroidetes;c__Sphingobacteriia;o__Sphingobacteriales;f__Sphingobacteriaceae;Other	8.45678e-08	0.000402043	0.000220282	2.04763e-05	0.000965371
	k__Bacteria;p__Bacteroidetes;c__Sphingobacteriia;o__Sphingobacteriales;f__Sphingobacteriaceae;g__Pedobacter	9.10757e-05	0.000397731	0.000944064	0	0.000249128
	k__Bacteria;p__Actinobacteria;c__Actinobacteria;o__Actinomycetales;f__Micrococcaceae;g__Micrococcus	0.00426238	0.000300319	0	0.000900956	0
	k__Bacteria;p__Proteobacteria;c__Alphaproteobacteria;o__Rhodospirillales;f__Acetobacteraceae;g__Roseomonas	0.000297946	0.000298803	0.000157344	0.000225239	0.000513827
	k__Bacteria;p__Actinobacteria;c__Actinobacteria;o__Actinomycetales;f__Nocardioidaceae;g__	0.00126102	0.000297464	7.8672e-05	8.19051e-05	0.000731814
	k__Bacteria;p__Proteobacteria;c__Alphaproteobacteria;o__Sphingomonadales;f__Sphingomonadaceae;g__Sphingobium	0.0221349	0.000295413	0	0.000839527	4.67115e-05
	k__Bacteria;p__Proteobacteria;c__Gammaproteobacteria;o__Oceanospirillales;f__Halomonadaceae;g__Halomonas	0.000749382	0.000287062	3.14688e-05	0.000798575	3.1141e-05
	k__Bacteria;p__Proteobacteria;c__Betaproteobacteria;o__Burkholderiales;f__Burkholderiaceae;g__Burkholderia	0.023362	0.000276856	0	0.000737146	9.3423e-05
	k__Bacteria;p__Proteobacteria;c__Betaproteobacteria;o__Burkholderiales;f__Alcaligenaceae;Other	0.000630207	0.000272293	0.000692314	0	0.000124564
	k__Bacteria;p__Proteobacteria;c__Alphaproteobacteria;o__Rhizobiales;f__Bradyrhizobiaceae;Other	0.00702611	0.000260875	0.000188813	0.000593812	0
	k__Bacteria;p__Bacteroidetes;c__Bacteroidia;o__Bacteroidales;f__Porphyromonadaceae;g__Dysgonomonas	0.0117078	0.000219922	0.000188813	0.000470954	0
	k__Bacteria;p__Proteobacteria;c__Gammaproteobacteria;o__Vibrionales;f__Vibrionaceae;g__Vibrio	0.000349611	0.000211588	0	0.000634765	0
	k__Bacteria;p__Proteobacteria;c__Gammaproteobacteria;o__Pseudomonadales;f__Moraxellaceae;g__Enhydrobacter	0.00293544	0.00021085	9.44064e-05	0.000491431	4.67115e-05
	k__Bacteria;p__Planctomycetes;c__Phycisphaerae;o__WD2101;f__;g__	0.000349611	0.000204052	0	2.04763e-05	0.000591679
	k__Bacteria;p__Proteobacteria;c__Deltaproteobacteria;o__Myxococcales;Other;Other	7.39842e-06	0.000203986	6.29376e-05	8.19051e-05	0.000467115
	k__Bacteria;p__Bacteroidetes;c__[Saprospirae];o__[Saprospirales];f__Chitinophagaceae;g__Sediminibacterium	0.0115315	0.00012044	0	0.000143334	0.000217987
	k__Bacteria;p__Actinobacteria;c__Actinobacteria;o__Actinomycetales;f__Frankiaceae;g__	4.68568e-06	0.000114184	0	0	0.000342551
	k__Bacteria;p__Actinobacteria;c__Actinobacteria;o__Actinomycetales;Other;Other	0.00176441	0.000111126	0	0.000286668	4.67115e-05
	k__Bacteria;p__Bacteroidetes;c__[Saprospirae];o__[Saprospirales];f__Chitinophagaceae;Other	0.0412486	0.000106844	1.57344e-05	0.000102381	0.000202417
	k__Bacteria;p__Firmicutes;c__Bacilli;o__Lactobacillales;f__Leuconostocaceae;g__	0.00426238	8.87305e-05	0	0.000266192	0
	k__Bacteria;p__Firmicutes;c__Clostridia;o__Clostridiales;f__Lachnospiraceae;Other	0.0482633	8.87305e-05	0	0.000266192	0
	k__Bacteria;p__Bacteroidetes;c__[Saprospirae];o__[Saprospirales];f__Chitinophagaceae;g__	0.0375284	6.91621e-05	1.57344e-05	2.04763e-05	0.000171276
	k__Bacteria;p__Proteobacteria;c__Alphaproteobacteria;o__Caulobacterales;f__Caulobacteraceae;g__Mycoplana	0.0482633	6.82543e-05	0	0.000204763	0
	k__Bacteria;p__Proteobacteria;c__Gammaproteobacteria;o__Pasteurellales;f__Pasteurellaceae;g__Haemophilus	0.00426238	6.14288e-05	0	0.000184287	0
	k__Bacteria;p__Firmicutes;c__Bacilli;o__Gemellales;f__Gemellaceae;Other	0.0482633	6.14288e-05	0	0.000184287	0
	k__Bacteria;p__Actinobacteria;c__Thermoleophilia;o__Solirubrobacterales;f__;g__	0.0482633	4.09526e-05	0	0.000122858	0
Fungi	OTU	FDR_P	Average	Calyx_mean	Peel_mean	Stem_mean
	k__Fungi;p__Ascomycota;c__Dothideomycetes;o__Pleosporales;Other;Other	1.21935e-35	0.0491014	0.105379	0.00769648	0.0342292
	k__Fungi;p__Ascomycota;c__Dothideomycetes;o__Myriangiales;Other;Other	1.69834e-35	0.00533075	0.00018261	0.00257488	0.0132348
	k__Fungi;p__Basidiomycota;c__Tremellomycetes;o__Tremellales;f__Bulleribasidiaceae;g__Dioszegia	1.74782e-34	0.00121808	0.003245	9.10313e-05	0.000318194
	k__Fungi;p__Ascomycota;c__Sordariomycetes;o__Trichosphaeriales;f__Trichosphaeriaceae;g__Nigrospora	2.86553e-32	0.00417016	0.000157422	0.00980537	0.00254768
	k__Fungi;p__Basidiomycota;c__Agaricostilbomycetes;o__Agaricostilbales;f__Chionosphaeraceae;g__Kurtzmanomyces	1.74328e-27	0.000760897	0.00204229	3.25112e-05	0.000207887
	k__Fungi;p__Basidiomycota;c__Tremellomycetes;o__Tremellales;Other;Other	3.23334e-23	0.00244061	0.00612478	0.000429147	0.000767909
	k__Fungi;p__Basidiomycota;Other;Other;Other;Other	7.54529e-23	0.00585256	0.00293855	0.000758594	0.0138605
	k__Fungi;p__Ascomycota;c__Sordariomycetes;o__Hypocreales;f__Hypocreales_fam_Incertae_sedis;g__Sarocladium	1.8755e-22	0.0247543	0.0569492	0.00437817	0.0129357
	k__Fungi;p__Basidiomycota;c__Exobasidiomycetes;o__Microstromatales;f__Microstromatales_fam_Incertae_sedis;g__Pseudomicrostroma	2.55458e-22	0.0570582	0.0238904	0.0307361	0.116548
	k__Fungi;p__Basidiomycota;c__Tremellomycetes;o__Tremellales;f__Bulleribasidiaceae;g__Vishniacozyma	2.91924e-21	0.010292	0.0219552	0.00332698	0.00559386
	k__Fungi;p__Ascomycota;c__Dothideomycetes;o__Pleosporales;f__Phaeosphaeriaceae;Other	9.47415e-21	0.000812639	0.00198142	1.95067e-05	0.000436987
	k__Fungi;p__Ascomycota;c__Dothideomycetes;o__Capnodiales;f__Cladosporiaceae;g__Cladosporium	1.55113e-20	0.0305514	0.0486058	0.0183926	0.0246558
	k__Fungi;p__Basidiomycota;c__Tremellomycetes;o__Cystofilobasidiales;f__Cystofilobasidiales_fam_Incertae_sedis;g__Mrakiella	1.55113e-20	0.000298323	0.000835389	8.66964e-06	5.09111e-05
	k__Fungi;Other;Other;Other;Other;Other	4.54029e-18	0.0073692	0.00566511	0.00230829	0.0141342
	k__Fungi;p__Ascomycota;c__Dothideomycetes;o__Pleosporales;f__Pleosporaceae;g__Alternaria	1.62633e-16	0.0305493	0.0451257	0.0208375	0.0256846
	k__Fungi;p__Ascomycota;c__Dothideomycetes;o__Pleosporales;f__Phaeosphaeriaceae;g__unidentified	2.15662e-16	0.00105177	0.00198772	0.000340283	0.000827305
	k__Fungi;p__Basidiomycota;c__Agaricomycetes;o__Agaricales;f__Psathyrellaceae;g__Coprinellus	1.75522e-15	0.000420679	8.39587e-06	0.000596038	0.000657602
	k__Fungi;p__Basidiomycota;c__Cystobasidiomycetes;o__Cystobasidiomycetes_ord_Incertae_sedis;f__Symmetrosporaceae;g__Symmetrospora	2.2493e-15	0.00863653	0.0024369	0.0097967	0.013676
	k__Fungi;p__Ascomycota;c__Saccharomycetes;o__Saccharomycetales;f__Metschnikowiaceae;g__Metschnikowia	1.08074e-14	0.00557778	0.0137104	0.000700074	0.00232282
	k__Fungi;p__Ascomycota;c__Dothideomycetes;o__Pleosporales;f__Didymosphaeriaceae;g__Paraconiothyrium	2.36057e-14	0.0277023	0.0154736	0.0177424	0.0498908
	k__Fungi;p__Ascomycota;c__Sordariomycetes;o__Hypocreales;f__Hypocreaceae;g__unidentified	2.91692e-14	0.00159031	0.00409089	0.000158221	0.000521839
	Unassigned;Other;Other;Other;Other;Other	3.43934e-14	0.00136715	0.000205699	0.00104686	0.0028489
	k__Fungi;p__Ascomycota;c__Dothideomycetes;o__Capnodiales;Other;Other	2.20002e-13	0.0320809	0.0545878	0.0206879	0.0209669
	k__Fungi;p__Basidiomycota;c__Exobasidiomycetes;o__Exobasidiales;f__Cryptobasidiaceae;g__Acaromyces	2.76279e-12	0.00331942	0.00882405	0.000166891	0.000967311
	k__Fungi;p__Ascomycota;c__Sordariomycetes;o__Hypocreales;f__Hypocreales_fam_Incertae_sedis;g__Acremonium	1.09686e-11	0.0031168	0.00774099	0.00126577	0.00034365
	k__Fungi;p__Ascomycota;c__Leotiomycetes;o__Helotiales;f__Helotiaceae;g__Articulospora	1.43947e-11	0.00256002	0.0020381	0.000266592	0.00537536
	k__Fungi;p__Basidiomycota;c__Tremellomycetes;o__Tremellales;f__Bulleraceae;g__Bullera	1.88057e-11	0.00337258	0.00627381	0.00150202	0.00234191
	k__Fungi;p__Basidiomycota;c__Agaricomycetes;o__Agaricales;Other;Other	5.1961e-11	9.22689e-05	2.09897e-06	4.98504e-05	0.000224857
	k__Fungi;p__Ascomycota;c__Sordariomycetes;o__Xylariales;f__Xylariaceae;g__Hypoxylon	1.80295e-10	0.000217265	8.39587e-06	0.000329446	0.000313952
	k__Fungi;p__Basidiomycota;c__Tremellomycetes;o__Tremellales;f__Bulleraceae;g__Genolevuria	1.97732e-10	0.00261184	0.00357244	0.00126143	0.00300163
	k__Fungi;p__Basidiomycota;c__Agaricomycetes;o__Russulales;f__Peniophoraceae;g__Peniophora	8.95428e-10	7.9251e-05	1.88907e-05	1.73393e-05	0.000201523
	k__Fungi;p__Basidiomycota;c__Agaricomycetes;o__Agaricales;f__Lycoperdaceae;g__Lycoperdon	2.50871e-09	0.000241628	0	0.00066973	5.51537e-05
	k__Fungi;p__Basidiomycota;c__Cystobasidiomycetes;o__Erythrobasidiales;f__Erythrobasidiaceae;g__Erythrobasidium	2.58874e-09	0.0020794	0.000770321	0.00245351	0.00301436
	k__Fungi;p__Basidiomycota;c__Exobasidiomycetes;o__Entylomatales;f__Entylomatales_fam_Incertae_sedis;g__Tilletiopsis	3.19127e-09	0.000242992	0.000694758	1.30045e-05	2.1213e-05
	k__Fungi;p__Ascomycota;c__Eurotiomycetes;o__Chaetothyriales;f__Herpotrichiellaceae;g__Exophiala	3.32266e-09	0.000233913	8.18597e-05	0.000121375	0.000498504
	k__Fungi;p__Basidiomycota;c__Exobasidiomycetes;o__Entylomatales;f__unidentified;g__unidentified	5.11597e-09	0.0013432	0.00111665	0.000119208	0.00279375
	k__Fungi;p__Ascomycota;c__Dothideomycetes;o__Pleosporales;f__Phaeosphaeriaceae;g__Leptospora	5.54458e-09	0.000245426	0.000541533	8.01942e-05	0.00011455
	k__Fungi;p__Basidiomycota;c__Exobasidiomycetes;o__Entylomatales;Other;Other	7.69885e-09	0.000478008	0.0008123	8.66964e-06	0.000613054
	k__Fungi;p__Basidiomycota;c__Tremellomycetes;o__Tremellales;f__Rhynchogastremataceae;g__Papiliotrema	8.04028e-09	0.00316471	0.0071092	0.00142399	0.000960947
	k__Fungi;p__Ascomycota;c__Eurotiomycetes;o__Eurotiales;f__Aspergillaceae;g__Penicillium	4.42901e-08	0.0462169	0.0121362	0.109188	0.0173267
	k__Fungi;p__Basidiomycota;c__Exobasidiomycetes;o__Golubeviales;f__Golubeviaceae;g__Golubevia	5.55895e-08	0.0173916	0.0261531	0.0135507	0.0124711
	k__Fungi;p__Basidiomycota;c__Exobasidiomycetes;o__Microstromatales;f__Microstromataceae;g__Microstroma	6.04216e-08	0.000714992	6.2969e-05	4.7683e-05	0.00203432
	k__Fungi;p__Ascomycota;c__Dothideomycetes;o__Capnodiales;f__Mycosphaerellaceae;g__Ramularia	2.13067e-07	0.0340622	0.0462402	0.029674	0.0262722
	k__Fungi;p__Basidiomycota;c__Tremellomycetes;o__Cystofilobasidiales;f__Cystofilobasidiaceae;g__Cystofilobasidium	2.26472e-07	0.000186232	0.000432387	5.41853e-05	7.21241e-05
	k__Fungi;p__Basidiomycota;c__Exobasidiomycetes;o__Exobasidiales;f__Exobasidiaceae;g__Exobasidium	2.47745e-07	0.00314998	0.00427559	0.00102085	0.0041535
	k__Fungi;p__Ascomycota;c__Dothideomycetes;o__Pleosporales;f__Sporormiaceae;Other	7.55232e-07	0.000123819	0	0.00030994	6.15176e-05
	k__Fungi;p__Ascomycota;c__Dothideomycetes;o__Dothideales;f__Aureobasidiaceae;g__Aureobasidium	7.73164e-07	0.192431	0.130627	0.236458	0.210208
	k__Fungi;p__Basidiomycota;c__Malasseziomycetes;o__Malasseziales;f__Malasseziaceae;g__Malassezia	1.41107e-06	0.000103715	1.67917e-05	0.000275261	1.90917e-05
	k__Fungi;p__Ascomycota;c__Sordariomycetes;o__Xylariales;f__Xylariaceae;Other	1.42215e-06	9.86734e-05	2.09897e-05	6.50223e-05	0.000210008
	k__Fungi;p__Basidiomycota;c__Tremellomycetes;o__Tremellales;f__Bulleribasidiaceae;g__Hannaella	2.13691e-06	0.00224871	0.00518864	0.00101868	0.000538809
	k__Fungi;p__Ascomycota;c__Dothideomycetes;o__Dothideales;f__unidentified;g__unidentified	2.71636e-06	0.000156377	8.39587e-06	0.000218908	0.000241828
	k__Fungi;p__Ascomycota;c__Arthoniomycetes;o__Lichenostigmatales;f__Phaeococcomycetaceae;g__Phaeococcomyces	3.48716e-06	0.00026571	1.88907e-05	0.0004855	0.000292739
	k__Fungi;p__Ascomycota;c__Saccharomycetes;o__Saccharomycetales;f__Saccharomycodaceae;g__Hanseniaspora	3.60586e-06	0.00101195	0.00215984	0.000394469	0.000481534
	k__Fungi;p__Ascomycota;c__Dothideomycetes;o__Pleosporales;f__Didymosphaeriaceae;g__unidentified	7.61621e-06	0.000220639	0.000539434	7.3692e-05	4.87898e-05
	k__Fungi;p__Ascomycota;c__Eurotiomycetes;o__Eurotiales;f__Aspergillaceae;Other	8.87275e-06	0.000851695	8.81566e-05	0.000990507	0.00147642
	k__Fungi;p__Basidiomycota;c__Agaricomycetes;o__Agaricales;f__Psathyrellaceae;Other	9.39506e-06	4.67151e-05	4.19793e-06	8.66964e-06	0.000127278
	k__Fungi;p__Basidiomycota;c__Agaricomycetes;o__Russulales;f__Auriscalpiaceae;g__Lentinellus	1.15162e-05	1.84004e-05	4.19793e-06	4.33482e-06	4.66685e-05
	k__Fungi;p__Ascomycota;c__Eurotiomycetes;o__Eurotiales;f__Aspergillaceae;g__Aspergillus	3.00838e-05	7.75656e-05	0	0.000169058	6.36389e-05
	k__Fungi;p__Ascomycota;c__Leotiomycetes;o__Helotiales;f__Sclerotiniaceae;Other	3.12348e-05	0.00241392	0.00215774	0.00505007	3.39407e-05
	k__Fungi;p__Ascomycota;c__Eurotiomycetes;o__Eurotiales;f__Trichocomaceae;g__Sagenomella	4.64533e-05	0.00368492	0.00115023	0.00419611	0.00570841
	k__Fungi;p__Ascomycota;c__Dothideomycetes;o__Pleosporales;f__Pleosporaceae;g__unidentified	4.99383e-05	0.000634095	0.00137062	0.000361958	0.000169704
	k__Fungi;p__Ascomycota;c__Sordariomycetes;o__Glomerellales;f__Plectosphaerellaceae;g__Gibellulopsis	5.14817e-05	0.00224332	0.00621084	7.15246e-05	0.000447593
	k__Fungi;p__Basidiomycota;c__Agaricomycetes;o__Agaricales;f__Psathyrellaceae;g__unidentified	7.86231e-05	0.000126694	0	0.000216741	0.00016334
	k__Fungi;p__Basidiomycota;c__Spiculogloeomycetes;o__Spiculogloeales;f__Spiculogloeaceae;g__Phyllozyma	0.000111077	6.35947e-05	1.67917e-05	2.16741e-06	0.000171825
	k__Fungi;p__Basidiomycota;c__Wallemiomycetes;o__Wallemiales;f__Wallemiaceae;g__Wallemia	0.000113283	6.86347e-05	0	0.000205904	0
	k__Fungi;p__Basidiomycota;c__Cystobasidiomycetes;o__Cystobasidiales;f__Cystobasidiaceae;g__Cystobasidium	0.000120155	0.000625314	0.000673768	0.000370627	0.000831548
	k__Fungi;p__Basidiomycota;c__Agaricomycetes;o__Polyporales;f__Ganodermataceae;Other	0.000165714	2.62549e-05	0	1.30045e-05	6.57602e-05
	k__Fungi;p__Ascomycota;c__Eurotiomycetes;o__unidentified;f__unidentified;g__unidentified	0.00018353	2.9898e-05	0	2.81763e-05	6.15176e-05
	k__Fungi;p__Ascomycota;c__Sordariomycetes;o__Xylariales;f__Xylariaceae;g__Daldinia	0.000183935	6.54686e-05	4.19793e-06	6.06875e-05	0.00013152
	k__Fungi;p__Ascomycota;c__Sordariomycetes;o__Coniochaetales;f__Coniochaetaceae;g__unidentified	0.00020795	2.47797e-05	4.19793e-06	6.50223e-06	6.36389e-05
	k__Fungi;p__Basidiomycota;c__Ustilaginomycetes;o__Ustilaginales;f__Ustilaginaceae;g__unidentified	0.000272071	0.000246395	8.60576e-05	0.000288266	0.000364863
	k__Fungi;p__Ascomycota;c__Dothideomycetes;o__Pleosporales;f__Lophiostomataceae;g__Lophiostoma	0.000320613	1.74988e-05	5.03752e-05	0	2.1213e-06
	k__Fungi;p__Basidiomycota;c__Tremellomycetes;o__Tremellales;f__Bulleribasidiaceae;g__Bulleribasidium	0.000437449	3.51187e-05	8.39587e-05	8.66964e-06	1.27278e-05
	k__Fungi;p__Basidiomycota;c__Tremellomycetes;o__Holtermanniales;f__Holtermanniales_fam_Incertae_sedis;g__Holtermanniella	0.000464941	3.14845e-05	9.44535e-05	0	0
	k__Fungi;p__Ascomycota;c__Dothideomycetes;o__Pleosporales;f__unidentified;g__unidentified	0.000830951	0.000439872	0.000291756	5.41853e-05	0.000973675
	k__Fungi;p__Ascomycota;Other;Other;Other;Other	0.000835153	0.0844839	0.0133746	0.18592	0.0541567
	k__Fungi;p__Ascomycota;c__Sordariomycetes;o__Hypocreales;Other;Other	0.00112028	0.00155612	0.0030498	9.97009e-05	0.00151885
	k__Fungi;p__Basidiomycota;c__Agaricomycetes;Other;Other;Other	0.00115736	0.00232992	0.00411817	0.000866964	0.00200462
	k__Fungi;p__Basidiomycota;c__Cystobasidiomycetes;Other;Other;Other	0.00215858	8.85187e-05	0.000205699	2.16741e-05	3.81833e-05
	k__Fungi;p__Basidiomycota;c__Tremellomycetes;o__Filobasidiales;f__Filobasidiaceae;g__Filobasidium	0.00217922	0.00340198	0.00399433	0.0025142	0.00369742
	k__Fungi;p__Ascomycota;c__Sordariomycetes;o__Hypocreales;f__Nectriaceae;Other	0.00269914	0.0047544	0.00968673	0.000637219	0.00393925
	k__Fungi;p__Ascomycota;c__Dothideomycetes;o__Dothideales;Other;Other	0.00279639	2.66084e-05	0	6.28549e-05	1.69704e-05
	k__Fungi;p__Basidiomycota;c__Agaricomycetes;o__Polyporales;f__Ganodermataceae;g__Ganoderma	0.00292033	7.77808e-06	0	0	2.33343e-05
	k__Fungi;p__Ascomycota;c__Sordariomycetes;o__Hypocreales;f__Nectriaceae;g__Gibberella	0.00322474	0.00343613	0.00404051	0.000572196	0.00569568
	k__Fungi;p__Basidiomycota;c__Exobasidiomycetes;o__Exobasidiales;f__Brachybasidiaceae;g__Meira	0.00371472	0.00317831	0.0042672	0.000723915	0.00454382
	k__Fungi;p__Ascomycota;c__Dothideomycetes;o__Pleosporales;f__Leptosphaeriaceae;g__unidentified	0.00431546	4.24203e-05	8.39587e-05	4.11808e-05	2.1213e-06
	k__Fungi;p__Ascomycota;c__Dothideomycetes;o__Venturiales;f__Venturiaceae;g__Venturia	0.00444257	0.000217281	1.25938e-05	3.46786e-05	0.000604569
	k__Fungi;p__Basidiomycota;c__Exobasidiomycetes;o__Microstromatales;Other;Other	0.0049866	0.000134841	0	6.93571e-05	0.000335165
	k__Fungi;p__Basidiomycota;c__Agaricomycetes;o__Agaricales;f__Psathyrellaceae;g__Coprinopsis	0.00527339	7.0157e-05	4.19793e-06	0.000123542	8.27305e-05
	k__Fungi;p__Ascomycota;c__Dothideomycetes;o__Pleosporales;f__Sporormiaceae;g__Preussia	0.00617837	5.82052e-05	2.09897e-06	0.000132212	4.03046e-05
	k__Fungi;p__Basidiomycota;c__Agaricomycetes;o__Russulales;f__Peniophoraceae;g__unidentified	0.00752521	2.82839e-05	0	0	8.48518e-05
	k__Fungi;p__Ascomycota;c__Saccharomycetes;o__Saccharomycetales;f__Pichiaceae;g__Pichia	0.00804145	0.000251107	0.000356824	0.000190732	0.000205766
	k__Fungi;p__Basidiomycota;c__Cystobasidiomycetes;o__Cyphobasidiales;f__unidentified;g__unidentified	0.00810572	1.11945e-05	3.35835e-05	0	0
	k__Fungi;p__Basidiomycota;c__Microbotryomycetes;o__Sporidiobolales;f__Sporidiobolaceae;g__Sporobolomyces	0.00857142	0.00605785	0.0028525	0.012014	0.0033071
	k__Fungi;p__Ascomycota;c__Saccharomycetes;o__Saccharomycetales;f__Saccharomycetales_fam_Incertae_sedis;g__Candida	0.0101218	0.000596061	0.000132235	0.00135897	0.000296981
	k__Fungi;p__Basidiomycota;c__Agaricomycetes;o__Hymenochaetales;f__Hymenochaetaceae;g__Phellinus	0.0136766	1.0668e-05	0	8.66964e-06	2.33343e-05
	k__Fungi;p__Ascomycota;c__Dothideomycetes;o__Capnodiales;f__Teratosphaeriaceae;g__Devriesia	0.0138334	1.47002e-05	4.19793e-05	0	2.1213e-06
	k__Fungi;p__Ascomycota;c__Sordariomycetes;o__Hypocreales;f__Hypocreaceae;g__Trichoderma	0.0166114	1.2282e-05	0	3.6846e-05	0
	k__Fungi;p__Ascomycota;c__Dothideomycetes;o__Pleosporales;f__Torulaceae;g__Torula	0.0187275	3.7238e-05	6.71669e-05	0	4.45472e-05
	k__Fungi;p__Ascomycota;c__Sordariomycetes;o__Hypocreales;f__Nectriaceae;g__Fusarium	0.0188189	0.00740111	0.0122832	0.0021414	0.00777879
	k__Fungi;p__Basidiomycota;c__Agaricomycetes;o__Polyporales;f__Steccherinaceae;g__Steccherinum	0.0188189	1.13136e-05	0	0	3.39407e-05
	k__Fungi;p__Basidiomycota;c__Agaricomycetes;o__Polyporales;f__Ganodermataceae;g__unidentified	0.0188189	7.07099e-06	0	0	2.1213e-05
	k__Fungi;p__Ascomycota;c__Dothideomycetes;o__Capnodiales;f__Schizothyriaceae;g__Zygophiala	0.0211159	6.28459e-05	5.45731e-05	0.000114873	1.90917e-05
	k__Fungi;p__Ascomycota;c__Dothideomycetes;o__Botryosphaeriales;f__Botryosphaeriaceae;g__unidentified	0.0215772	0.00053745	1.04948e-05	0.00120942	0.00039244
	k__Fungi;p__Ascomycota;c__Leotiomycetes;o__Helotiales;f__Rutstroemiaceae;g__Lambertella	0.0216605	0.000219141	1.67917e-05	9.97009e-05	0.00054093
	k__Fungi;p__Ascomycota;c__Saccharomycetes;o__Saccharomycetales;f__Saccharomycetales_fam_Incertae_sedis;g__unidentified	0.0228901	0.00063485	0.000719945	0.000741254	0.000443351
	k__Fungi;p__Basidiomycota;c__Agaricomycetes;o__Agaricales;f__Lycoperdaceae;g__Calvatia	0.0249856	3.08664e-05	0	6.50223e-05	2.75768e-05
	k__Fungi;p__Ascomycota;c__Saccharomycetes;o__Saccharomycetales;f__Phaffomycetaceae;g__Cyberlindnera	0.02513	3.24958e-05	0	9.53661e-05	2.1213e-06
	k__Fungi;p__Ascomycota;c__Dothideomycetes;o__Capnodiales;f__Mycosphaerellaceae;g__unidentified	0.0272064	7.77427e-05	2.09897e-06	0.000195067	3.6062e-05
	k__Fungi;p__Basidiomycota;c__Tremellomycetes;o__Filobasidiales;f__Filobasidiaceae;g__Naganishia	0.0277003	0.000191624	4.19793e-06	0.000500672	7.00028e-05
	k__Fungi;p__Ascomycota;c__Dothideomycetes;o__Capnodiales;f__Dissoconiaceae;g__Dissoconium	0.0295514	0.000104645	1.88907e-05	0.000108371	0.000186674
	k__Fungi;p__Ascomycota;c__Dothideomycetes;o__Pleosporales;f__Didymellaceae;Other	0.030257	0.000136796	0.000224589	5.85201e-05	0.000127278
	k__Fungi;p__Basidiomycota;c__Microbotryomycetes;o__Leucosporidiales;f__unidentified;g__unidentified	0.030257	8.34525e-05	0.000195204	0	5.51537e-05
	k__Fungi;p__Ascomycota;c__Leotiomycetes;Other;Other;Other	0.0306534	9.31375e-05	6.92659e-05	6.50223e-06	0.000203644
	k__Fungi;p__Ascomycota;c__Sordariomycetes;o__Xylariales;Other;Other	0.0308029	0.000164623	0.000132235	0.000147384	0.000214251
	k__Fungi;p__Ascomycota;c__Saccharomycetes;o__Saccharomycetales;f__Debaryomycetaceae;Other	0.0308029	6.90423e-05	2.09897e-06	0.000164723	4.03046e-05
	k__Fungi;p__Basidiomycota;c__Agaricomycetes;o__Agaricales;f__Agaricaceae;g__Agaricus	0.0308029	3.23574e-05	0	7.58594e-05	2.1213e-05
	k__Fungi;p__Basidiomycota;c__Agaricomycetes;o__Polyporales;Other;Other	0.0308029	1.06526e-05	0	6.50223e-06	2.54555e-05
	k__Fungi;p__Ascomycota;c__Eurotiomycetes;o__Chaetothyriales;f__Trichomeriaceae;Other	0.0309531	5.31801e-05	1.46928e-05	2.81763e-05	0.000116671
	k__Fungi;p__Ascomycota;c__Eurotiomycetes;o__Chaetothyriales;f__Trichomeriaceae;g__unidentified	0.033473	6.7398e-05	6.2969e-06	0.000134379	6.15176e-05
	k__Fungi;p__Ascomycota;c__Sordariomycetes;o__Hypocreales;f__Cordycipitaceae;g__unidentified	0.0337282	0.00163963	0.0030456	0.000208071	0.00166522
	k__Fungi;p__Ascomycota;c__Dothideomycetes;o__Pleosporales;f__Didymosphaeriaceae;g__Spegazzinia	0.0344246	5.3612e-05	2.72866e-05	9.53661e-05	3.81833e-05
	k__Fungi;p__Ascomycota;c__Dothideomycetes;o__Pleosporales;f__Pleosporaceae;g__Bipolaris	0.0344246	3.37949e-05	2.09897e-06	8.01942e-05	1.90917e-05
	k__Fungi;p__Ascomycota;c__Sordariomycetes;o__Glomerellales;f__Plectosphaerellaceae;g__Plectosphaerella	0.0419347	5.90853e-05	3.56824e-05	7.3692e-05	6.78815e-05
	k__Fungi;p__Basidiomycota;c__Agaricomycetes;o__Corticiales;f__Corticiaceae;g__Corticium	0.0427289	4.94969e-06	0	0	1.48491e-05

## Sheet: Treatment
		OTU	FDR_P	UW_mean	W_mean	WW_mean
Bacterial	Peel	k__Bacteria;p__Proteobacteria;c__Alphaproteobacteria;o__Rhizobiales;f__Methylobacteriaceae;g__Methylobacterium	1.37153e-08	0.199552	0.0277155	0.0195893
		k__Bacteria;p__Proteobacteria;c__Alphaproteobacteria;o__Rhizobiales;f__Methylocystaceae;g__	2.74065e-08	0.12008	0.0181241	0.0104634
		k__Bacteria;p__Proteobacteria;c__Gammaproteobacteria;o__Pseudomonadales;f__Pseudomonadaceae;g__Pseudomonas	1.56129e-07	0.0150972	0.0288366	0.308158
		k__Bacteria;p__Actinobacteria;c__Actinobacteria;o__Actinomycetales;f__Microbacteriaceae;g__	2.97904e-06	0.0143498	0.00211759	0.000236016
		k__Bacteria;p__Proteobacteria;Other;Other;Other;Other	8.49081e-06	0.00697559	6.2282e-05	0.000865392
		k__Bacteria;p__Proteobacteria;c__Gammaproteobacteria;o__Pseudomonadales;f__Moraxellaceae;g__Acinetobacter	4.72265e-05	0.00109616	0.00317638	0.0172292
		k__Bacteria;p__Proteobacteria;c__Alphaproteobacteria;o__Sphingomonadales;Other;Other	0.000102546	0.00617838	0.00280269	0
		k__Bacteria;p__Proteobacteria;c__Alphaproteobacteria;o__Rhizobiales;f__Aurantimonadaceae;g__	0.000379678	0.00363727	0	0.000629376
		k__Bacteria;p__Proteobacteria;c__Alphaproteobacteria;o__Sphingomonadales;f__Sphingomonadaceae;g__Sphingomonas	0.000383666	0.0824116	0.0381166	0.0190386
		k__Bacteria;p__Proteobacteria;c__Betaproteobacteria;o__Burkholderiales;f__Burkholderiaceae;g__Burkholderia	0.000383666	0	0	0.00283219
		k__Bacteria;p__Proteobacteria;c__Alphaproteobacteria;o__Rhodospirillales;f__Acetobacteraceae;g__	0.000383666	0.00383657	0.00143249	0
		k__Bacteria;p__Bacteroidetes;c__Cytophagia;o__Cytophagales;f__Cytophagaceae;g__Spirosoma	0.000463449	0.00244145	0.00392377	0
		k__Bacteria;p__Actinobacteria;c__Actinobacteria;o__Actinomycetales;f__Nocardioidaceae;g__Friedmanniella	0.000760772	0.00453413	0.000373692	0.0014161
		k__Bacteria;p__Bacteroidetes;c__Cytophagia;o__Cytophagales;f__Cytophagaceae;g__Hymenobacter	0.00105411	0.00822123	0.00217987	0.000865392
		k__Bacteria;p__Proteobacteria;c__Alphaproteobacteria;o__Sphingomonadales;f__Sphingomonadaceae;Other	0.00309617	0.0161435	0.0155705	0.00228149
		k__Bacteria;p__Proteobacteria;c__Gammaproteobacteria;o__Pasteurellales;f__;g__	0.00309617	0.00548082	0.00031141	0
		k__Bacteria;p__Firmicutes;c__Bacilli;o__Bacillales;f__Bacillaceae;g__Bacillus	0.00604048	0	0.0113353	0.00472032
		k__Bacteria;p__Actinobacteria;c__Actinobacteria;o__Actinomycetales;Other;Other	0.00843462	0.000697559	0	0
		k__Bacteria;p__Proteobacteria;c__Gammaproteobacteria;o__Vibrionales;f__Vibrionaceae;g__Vibrio	0.0084589	0.000149477	0	0.00220282
		k__Bacteria;p__Actinobacteria;c__Actinobacteria;o__Actinomycetales;f__Microbacteriaceae;Other	0.0103539	0.0330344	0.0377429	0.0147903
		k__Bacteria;p__Proteobacteria;c__Deltaproteobacteria;o__Myxococcales;f__Cystobacterineae;g__	0.0105313	0.00209268	0.000249128	0.000629376
		k__Bacteria;p__Proteobacteria;c__Betaproteobacteria;o__Burkholderiales;f__Oxalobacteraceae;g__Ralstonia	0.0137019	0.00219233	0.00641505	0.000157344
		k__Bacteria;p__Proteobacteria;c__Alphaproteobacteria;o__Rhizobiales;f__Methylobacteriaceae;g__	0.0175514	0.00722471	0.021861	0.00401227
		k__Bacteria;p__Proteobacteria;c__Gammaproteobacteria;o__Oceanospirillales;f__Halomonadaceae;g__Halomonas	0.0206052	0	0.00093423	0.00188813
		OTU	FDR_P	UW_mean	W_mean	WW_mean
	Calyx	k__Bacteria;p__Proteobacteria;c__Alphaproteobacteria;o__Rhizobiales;f__Methylobacteriaceae;g__Methylobacterium	2.02926e-06	0.0728232	0.0198991	0.0161049
		k__Bacteria;p__Bacteroidetes;c__Cytophagia;o__Cytophagales;f__Cytophagaceae;g__Hymenobacter	0.00371994	0.00920217	0.00401719	0.00303775
		k__Bacteria;p__Actinobacteria;c__Actinobacteria;o__Actinomycetales;f__Microbacteriaceae;Other	0.0090465	0.159987	0.153027	0.0729543
		k__Bacteria;p__Actinobacteria;c__Actinobacteria;o__Actinomycetales;f__Nocardioidaceae;g__Friedmanniella	0.0090465	0.0040639	0.00107436	0.00130189
		k__Bacteria;p__Proteobacteria;c__Gammaproteobacteria;o__Enterobacteriales;f__Enterobacteriaceae;Other	0.0254848	0.10781	0.142657	0.302088
		k__Bacteria;Other;Other;Other;Other;Other	0.0395483	0.107623	0.18778	0.109359
		k__Bacteria;p__Proteobacteria;c__Alphaproteobacteria;o__Rhizobiales;f__Methylocystaceae;g__	0.0395483	0.0143871	0.00420404	0.00337528
		k__Bacteria;p__Actinobacteria;c__Actinobacteria;o__Actinomycetales;f__Microbacteriaceae;g__	0.0635988	0.012472	0.00513827	0.00544867
		OTU	FDR_P	UW_mean	W_mean	WW_mean
	Stem	k__Bacteria;p__Proteobacteria;c__Alphaproteobacteria;o__Rhizobiales;f__Methylobacteriaceae;g__Methylobacterium	4.42568e-09	0.145413	0.050682	0.0496076
		k__Bacteria;p__Proteobacteria;c__Gammaproteobacteria;o__Pseudomonadales;f__Pseudomonadaceae;g__Pseudomonas	1.76134e-07	0.01037	0.0369488	0.129064
		k__Bacteria;p__Proteobacteria;c__Gammaproteobacteria;o__Enterobacteriales;f__Enterobacteriaceae;Other	1.90982e-06	0.0150878	0.115798	0.198617
		k__Bacteria;Other;Other;Other;Other;Other	9.40507e-05	0.111173	0.310725	0.148776
		k__Bacteria;p__Proteobacteria;c__Deltaproteobacteria;o__Myxococcales;f__Cystobacterineae;g__	0.000372831	0.00200859	0.000420404	0.000560538
		k__Bacteria;p__Proteobacteria;Other;Other;Other;Other	0.00053727	0.00326981	0.0028494	0.000420404
		k__Bacteria;p__Proteobacteria;c__Alphaproteobacteria;o__Sphingomonadales;f__Sphingomonadaceae;g__Sphingomonas	0.00102689	0.164051	0.0987014	0.10468
		k__Bacteria;p__Actinobacteria;c__Actinobacteria;o__Actinomycetales;f__Kineosporiaceae;Other	0.00240221	0.00560538	0.002429	0.00186846
		k__Bacteria;p__Bacteroidetes;c__Sphingobacteriia;o__Sphingobacteriales;f__Sphingobacteriaceae;Other	0.00288526	0.00172833	0.000420404	0.000747384
		k__Bacteria;p__Bacteroidetes;c__Cytophagia;o__Cytophagales;f__Cytophagaceae;g__Spirosoma	0.00288526	0.00826794	0.00555867	0.00130792
		k__Bacteria;p__Proteobacteria;c__Deltaproteobacteria;o__Bdellovibrionales;f__Bdellovibrionaceae;g__Bdellovibrio	0.00686656	0.00462444	0.00140135	0.00228886
		k__Bacteria;p__Proteobacteria;c__Alphaproteobacteria;o__Rhizobiales;f__Methylocystaceae;g__	0.00852513	0.111967	0.0594638	0.0602578
		k__Bacteria;p__Proteobacteria;c__Alphaproteobacteria;o__Rhodospirillales;f__Acetobacteraceae;g__	0.00852513	0.012472	0.00513827	0.00686659
		k__Bacteria;p__Proteobacteria;c__Alphaproteobacteria;o__Sphingomonadales;Other;Other	0.00852513	0.0193386	0.0114443	0.00817451
		k__Bacteria;p__Proteobacteria;c__Betaproteobacteria;o__Burkholderiales;f__Comamonadaceae;Other	0.00976626	0.0326981	0.014901	0.0162089
		k__Bacteria;p__Actinobacteria;c__Actinobacteria;o__Actinomycetales;f__Microbacteriaceae;g__	0.0256831	0.0449832	0.0298487	0.0292414
		k__Bacteria;p__Bacteroidetes;c__Cytophagia;o__Cytophagales;f__Cytophagaceae;g__Hymenobacter	0.0256831	0.0223748	0.0138733	0.00775411
		k__Bacteria;p__Actinobacteria;c__Thermoleophilia;o__Solirubrobacterales;f__Patulibacteraceae;g__	0.0294167	0.00200859	0.00112108	0.00060725
		k__Bacteria;p__Proteobacteria;c__Gammaproteobacteria;o__Enterobacteriales;f__Enterobacteriaceae;g__Dickeya	0.0336879	0	0.000186846	0.00359679
		k__Bacteria;p__Actinobacteria;c__Actinobacteria;o__Actinomycetales;f__Nocardioidaceae;g__Aeromicrobium	0.0404252	0.0106502	0.00532511	0.00256913
		k__Bacteria;p__Proteobacteria;c__Betaproteobacteria;o__Burkholderiales;f__Oxalobacteraceae;Other	0.0431266	0.0313901	0.0233558	0.0154615
		OTU	FDR_P	UW_mean	W_mean	WW_mean
Fungi	Peel	k__Fungi;p__Ascomycota;c__Dothideomycetes;o__Dothideales;f__Aureobasidiaceae;g__Aureobasidium	1.97625e-08	0.391046	0.188404	0.114706
		k__Fungi;p__Basidiomycota;c__Cystobasidiomycetes;o__Erythrobasidiales;f__Erythrobasidiaceae;g__Erythrobasidium	8.32592e-07	0.00508475	0.000591974	0.00157385
		k__Fungi;p__Ascomycota;Other;Other;Other;Other	5.32228e-06	0.019909	0.0897308	0.485579
		k__Fungi;p__Ascomycota;c__Dothideomycetes;o__Dothideales;f__unidentified;g__unidentified	5.56829e-06	0.000492273	3.11565e-05	0.000121065
		k__Fungi;p__Ascomycota;c__Arthoniomycetes;o__Lichenostigmatales;f__Phaeococcomycetaceae;g__Phaeococcomyces	1.7808e-05	0.00119018	9.34696e-05	0.000128187
		k__Fungi;p__Basidiomycota;c__Exobasidiomycetes;o__Golubeviales;f__Golubeviaceae;g__Golubevia	0.00032535	0.0231493	0.00848081	0.00837488
		k__Fungi;p__Basidiomycota;c__Tremellomycetes;o__Tremellales;f__Bulleraceae;g__Genolevuria	0.00047165	0.00264831	0.000305334	0.000769121
		k__Fungi;p__Ascomycota;c__Eurotiomycetes;o__Eurotiales;Other;Other	0.00047165	3.11565e-05	0.000180708	0.000605327
		k__Fungi;p__Basidiomycota;c__Cystobasidiomycetes;o__Cystobasidiomycetes_ord_Incertae_sedis;f__Symmetrosporaceae;g__Symmetrospora	0.00047165	0.0162076	0.00502866	0.0079191
		k__Fungi;p__Ascomycota;c__Dothideomycetes;o__Pleosporales;f__Pleosporaceae;g__Alternaria	0.000487985	0.0295052	0.0188684	0.0131819
		k__Fungi;p__Basidiomycota;c__Exobasidiomycetes;o__Microstromatales;f__Microstromatales_fam_Incertae_sedis;g__Pseudomicrostroma	0.00160411	0.0574464	0.0116837	0.021984
		k__Fungi;p__Ascomycota;c__Dothideomycetes;o__Pleosporales;f__Didymosphaeriaceae;g__Paraconiothyrium	0.00263251	0.0254424	0.0140641	0.0131463
		k__Fungi;p__Ascomycota;c__Dothideomycetes;o__Pleosporales;f__Pleosporaceae;Other	0.00296932	0.172283	0.312132	0.139567
		k__Fungi;p__Ascomycota;c__Saccharomycetes;o__Saccharomycetales;f__Saccharomycetales_fam_Incertae_sedis;g__unidentified	0.0108385	0.00114033	0.000317797	0.000769121
		k__Fungi;p__Basidiomycota;c__Tremellomycetes;o__Filobasidiales;f__Filobasidiaceae;g__Filobasidium	0.0108385	0.00375748	0.00167622	0.00205099
		k__Fungi;p__Ascomycota;c__Dothideomycetes;o__Pleosporales;f__Periconiaceae;g__Periconia	0.012459	0.000118395	0	2.8486e-05
		k__Fungi;p__Ascomycota;c__Saccharomycetes;o__Saccharomycetales;f__Saccharomycodaceae;g__Hanseniaspora	0.0129642	0.0010157	6.23131e-06	0.000128187
		k__Fungi;p__Basidiomycota;Other;Other;Other;Other	0.0129642	0.0012151	0.000261715	0.000804729
		k__Fungi;p__Basidiomycota;c__Tremellomycetes;o__Tremellales;f__Bulleribasidiaceae;g__Vishniacozyma	0.0129642	0.00386341	0.00329013	0.00275602
		k__Fungi;p__Ascomycota;c__Saccharomycetes;o__Saccharomycetales;f__Pichiaceae;g__Pichia	0.0129642	0.000311565	0.00019317	4.98504e-05
		k__Fungi;p__Ascomycota;c__Dothideomycetes;o__Dothideales;Other;Other	0.0129642	0.000149551	1.86939e-05	1.4243e-05
		k__Fungi;p__Ascomycota;c__Sordariomycetes;o__Hypocreales;f__Hypocreales_fam_Incertae_sedis;g__Sarocladium	0.013192	0.0022682	0.00364531	0.00762712
		k__Fungi;p__Basidiomycota;c__Microbotryomycetes;o__Sporidiobolales;f__Sporidiobolaceae;g__Sporobolomyces	0.0136841	0.0161765	0.00858051	0.0111807
		k__Fungi;p__Basidiomycota;c__Cystobasidiomycetes;o__Cystobasidiales;f__Cystobasidiaceae;g__Cystobasidium	0.029373	0.000579511	0.000373878	0.000128187
		Unassigned;Other;Other;Other;Other;Other	0.0302685	0.00131481	0.000679212	0.0011608
		k__Fungi;p__Ascomycota;c__Dothideomycetes;o__Pleosporales;f__Pleosporaceae;g__unidentified	0.0334742	0.000461117	0.000386341	0.000220766
		k__Fungi;p__Ascomycota;c__Dothideomycetes;o__Pleosporales;f__Lophiostomataceae;g__unidentified	0.045789	0.000118395	0	5.69719e-05
		k__Fungi;p__Ascomycota;c__Dothideomycetes;o__Pleosporales;f__Didymellaceae;g__unidentified	0.045789	0.000162014	7.47757e-05	9.97009e-05
		k__Fungi;p__Ascomycota;c__Dothideomycetes;o__Myriangiales;Other;Other	0.045789	0.00357054	0.00203141	0.00205811
		k__Fungi;p__Ascomycota;c__Sordariomycetes;o__Hypocreales;f__Nectriaceae;g__Fusarium	0.045789	0.000535892	0.00305957	0.00292693
		OTU	FDR_P	UW_mean	W_mean	WW_mean
	Calyx	k__Fungi;p__Ascomycota;c__Dothideomycetes;o__Capnodiales;f__Mycosphaerellaceae;g__Ramularia	5.79584e-08	0.0771062	0.0415441	0.0192262
		k__Fungi;p__Basidiomycota;c__Cystobasidiomycetes;o__Cystobasidiomycetes_ord_Incertae_sedis;f__Symmetrosporaceae;g__Symmetrospora	1.20308e-05	0.00424975	0.00171361	0.00131219
		k__Fungi;p__Ascomycota;c__Dothideomycetes;o__Capnodiales;Other;Other	2.89825e-05	0.0125125	0.0168744	0.13695
		k__Fungi;p__Basidiomycota;c__Exobasidiomycetes;o__Golubeviales;f__Golubeviaceae;g__Golubevia	3.5327e-05	0.0426097	0.0261029	0.00921751
		k__Fungi;p__Basidiomycota;c__Tremellomycetes;o__Tremellales;f__Bulleraceae;g__Genolevuria	5.76042e-05	0.00580758	0.00218096	0.00270157
		k__Fungi;p__Basidiomycota;c__Exobasidiomycetes;o__Microstromatales;f__Microstromatales_fam_Incertae_sedis;g__Pseudomicrostroma	0.000313562	0.0400174	0.0183824	0.012929
		k__Fungi;p__Ascomycota;c__Dothideomycetes;o__Pleosporales;Other;Other	0.000599405	0.112612	0.133992	0.0683755
		k__Fungi;p__Ascomycota;c__Dothideomycetes;o__Pleosporales;f__Pleosporaceae;Other	0.000784635	0.158973	0.249252	0.217451
		k__Fungi;p__Basidiomycota;c__Exobasidiomycetes;o__Entylomatales;Other;Other	0.00118265	0.00161391	0.000186939	0.000630367
		k__Fungi;p__Ascomycota;c__Dothideomycetes;o__Pleosporales;f__Pleosporaceae;g__Alternaria	0.00268577	0.0472208	0.0571785	0.0305213
		k__Fungi;p__Ascomycota;c__Sordariomycetes;o__Hypocreales;f__Hypocreaceae;g__unidentified	0.0035682	0.00707876	0.0043993	0.000688258
		k__Fungi;p__Basidiomycota;c__Cystobasidiomycetes;o__Erythrobasidiales;f__Erythrobasidiaceae;g__Erythrobasidium	0.00815399	0.00126496	0.000623131	0.000411668
		k__Fungi;p__Ascomycota;c__Eurotiomycetes;o__Chaetothyriales;f__Cyphellophoraceae;g__Cyphellophora	0.0115396	0.000137089	6.23131e-06	1.92969e-05
		k__Fungi;p__Ascomycota;c__Dothideomycetes;o__Pleosporales;f__Phaeosphaeriaceae;g__Leptospora	0.0204798	0.00100324	0.000498504	0.000109349
		k__Fungi;p__Basidiomycota;c__Exobasidiomycetes;o__Exobasidiales;f__Exobasidiaceae;g__Exobasidium	0.0271082	0.00791376	0.00201894	0.00284952
		k__Fungi;p__Ascomycota;c__Arthoniomycetes;o__Lichenostigmatales;f__Phaeococcomycetaceae;g__Phaeococcomyces	0.0345333	5.60818e-05	0	0
		k__Fungi;p__Ascomycota;c__Leotiomycetes;o__Helotiales;f__Sclerotiniaceae;g__Monilinia	0.0345333	0.00977069	0	0
		OTU	FDR_P	UW_mean	W_mean	WW_mean
	Stem	k__Fungi;p__Basidiomycota;c__Tremellomycetes;o__Tremellales;f__Bulleraceae;g__Genolevuria	3.5292e-06	0.00623935	0.000990577	0.00181331
		k__Fungi;p__Basidiomycota;c__Exobasidiomycetes;o__Microstromatales;f__Microstromatales_fam_Incertae_sedis;g__Pseudomicrostroma	3.5292e-06	0.186955	0.0713408	0.0921361
		k__Fungi;p__Ascomycota;c__Arthoniomycetes;o__Lichenostigmatales;f__Phaeococcomycetaceae;g__Phaeococcomyces	2.2015e-05	0.000681825	5.78908e-05	0.00014332
		k__Fungi;p__Ascomycota;c__Dothideomycetes;o__Pleosporales;f__Pleosporaceae;Other	2.2015e-05	0.187225	0.327373	0.17677
		k__Fungi;p__Basidiomycota;c__Exobasidiomycetes;o__Exobasidiales;f__Exobasidiaceae;g__Exobasidium	7.97824e-05	0.00903097	0.00241855	0.00110917
		k__Fungi;p__Basidiomycota;c__Exobasidiomycetes;o__Golubeviales;f__Golubeviaceae;g__Golubevia	0.000114538	0.027897	0.00720419	0.00262961
		k__Fungi;p__Basidiomycota;c__Cystobasidiomycetes;o__Cystobasidiomycetes_ord_Incertae_sedis;f__Symmetrosporaceae;g__Symmetrospora	0.000114538	0.0211495	0.00788602	0.0120451
		k__Fungi;p__Basidiomycota;c__Cystobasidiomycetes;o__Erythrobasidiales;f__Erythrobasidiaceae;g__Erythrobasidium	0.000615481	0.00445759	0.00165311	0.00293495
		k__Fungi;Other;Other;Other;Other;Other	0.00116558	0.0218956	0.0101052	0.0105184
		k__Fungi;p__Ascomycota;c__Eurotiomycetes;o__Eurotiales;Other;Other	0.00118328	0	2.57293e-05	0.000461117
		k__Fungi;p__Ascomycota;c__Eurotiomycetes;o__Chaetothyriales;f__Herpotrichiellaceae;g__Exophiala	0.00169055	0.00117711	0.000180105	0.000149551
		k__Fungi;p__Ascomycota;c__Dothideomycetes;o__Dothideales;f__unidentified;g__unidentified	0.00761356	0.00036021	0.000135079	0.000230558
		k__Fungi;p__Basidiomycota;c__Microbotryomycetes;o__Sporidiobolales;f__Sporidiobolaceae;g__Sporobolomyces	0.0149702	0.00413598	0.00305535	0.00274801
		k__Fungi;p__Ascomycota;c__Sordariomycetes;o__Coniochaetales;f__Coniochaetaceae;g__unidentified	0.0255452	1.28646e-05	0.00016724	1.24626e-05
		k__Fungi;p__Ascomycota;c__Dothideomycetes;o__Capnodiales;f__Mycosphaerellaceae;g__Ramularia	0.0337696	0.0450133	0.0160486	0.0180209
		k__Fungi;p__Basidiomycota;c__Tremellomycetes;o__Tremellales;f__Rhynchogastremataceae;g__Papiliotrema	0.0411434	0.00136365	0.00033448	0.00117772
